# Supplementary material for: Exercise Normalized the Hippocampal Renin-Angiotensin System and Restored Spatial Memory Function, Neurogenesis, and Blood-Brain Barrier Permeability in the 2K1C-Hypertensive Mouse
Source: Int J Mol Sci. 2022 May 16;23(10):5531. doi: 10.3390/ijms23105531 (PMC9146761; doi:10.3390/ijms23105531)
Supplement: Supplementary file 1 [file ijms-23-05531-s001.zip]

Archive with 1 entries (1 files):
- ijms-1701550-supplementary.pdf
